# Supplementary material for: YhdP, TamB, and YdbH Are Redundant but Essential for Growth and Lipid Homeostasis of the Gram-Negative Outer Membrane
Source: mBio. 2021 Nov 16;12(6):e02714-21. doi: 10.1128/mBio.02714-21 (PMC8593681; doi:10.1128/mBio.02714-21)
Supplement: TABLE S1 [file mbio.02714-21-st001.xlsx]

## Sheet: Table S1A
Table S1A. The loss of YdbH, YhjG, or YicH does not alter OM permeability of mutants lacking another AsmA-like factor
		Efficiency of plating compared to MG1655 in LBa
Strain	Genotype	LB	Mac	Bac100	Em25	Van75
MG1655	Wild type	1	1	1	1	1
NR5160	∆ydbH	1	1	1	1	0.40 ± 0.52
NR5159	∆yhjG	1	1	1	1	1
NR5158	∆yicH	1	1	1	1	0.70 ± 0.52
NR3183	∆tamB	1	1	1	0.70 ± 0.52	0.04 ± 0.05
NR3182	∆yhdP	1	1	1	0.70 ± 0.52	(3.67 ± 5.51) x10-5
NR3184	∆asmA	1	1	1	≤10-6	10-3
NR5221	∆ydbH ∆yhjG	1	1	1	1	0.70 ± 0.52
NR5173	∆ydbH ∆yicH	1	1	1	1	1
NR5174	∆ydbH ∆tamB	1	1	1	0.70 ± 0.52	0.04 ± 0.05
NR5172	∆ydbH ∆yhdP	1	0.1	1	0.40 ± 0.52	(7.00± 5.20) x10-5
NR5219	∆ydbH ∆asmA	1	1	1	≤10-6	10-3
NR5236	∆yhjG ∆yicH	1	1	1	1	1
NR5171	∆yhjG ∆tamB	1	1	1	1	0.04 ± 0.05
NR5169	∆yhjG ∆yhdP	1	1	1	1	(7.00± 5.20) x10-5
NR5168	∆yhjG ∆asmA	1	1	1	≤10-6	10-3
NR5167	∆yicH ∆tamB	1	1	1	1	0.04 ± 0.05
NR5166	∆yicH ∆yhdP	1	1	1	0.70 ± 0.52	(4.00 ± 5.2) x10-4
NR5218	∆yicH ∆asmA	1	1	1	≤10-6	10-3
aThe quality of the barrier function of the outer membrane was assessed by growing all strains in the presence of various antibiotics and bile salts, and comparing their growth to that of the wild-type strain in the absence of these compounds (see Materials and Methods for details). Data represent the average and standard deviation of three biological replicates. If not shown, standard deviation …

## Sheet: Table S1B
Table S1B. TamA is required for TamB’s function
		Efficiency of plating compared to MG1655 in LBa
Strain	Genotype	LB	Mac	Bac100	Em25	Van25
MG1655	Wild type	1	0.70 ± 0.52	1	0.70 ± 0.52	0.1
NR3182	∆yhdP	0.1	1	0.70 ± 0.52	0.70 ± 0.52	0.1
NR3183	∆tamB	0.40 ± 0.52	0.40 ± 0.52	0.40 ± 0.52	0.1	(4.00 ± 5.20) x10-3
NR3196	∆tamA	0.70 ± 0.52	0.40 ± 0.52	0.1	0.40 ± 0.52	(7.00 ± 5.20) x10-3
NR5161	∆yhdP ∆tamB	1	≤10-6	≤10-6	≤10-6	≤10-6
NR3194	∆yhdP ∆tamA	0.70 ± 0.52	≤10-6	≤10-6	≤10-6	≤10-6
aThe quality of the barrier function of the outer membrane was assessed by growing all strains in the presence of various antibiotics and bile salts, and comparing their growth to that of the wild-type strain in the absence of these compounds (see Materials and Methods for details). Data represent the average and standard deviation of three biological replicates. If not shown, standard deviation …

## Sheet: Table S1C
Table S1C. Effect of the loss of MlaA and PldA on OM permeability
		Efficiency of plating compared to MG1655 in LBa
Strain	Genotype	LB	Mac	Bac100	Em25	Van25
MG1655	Wild type	1	0.1	0.70 ± 0.52	1	0.55 ± 0.63
NR4337	∆mlaA	0.40 ± 0.52	0.1	0.70 ± 0.52	0.40 ± 0.52	0.1
NR4339	∆pldA	1	0.70 ± 0.52	0.70 ± 0.52	0.04 ± 0.05	0.55 ± 0.63
NR4377	∆mlaA ∆pldA	0.70 ± 0.52	0.01	0.40 ± 0.52	(4.00 ± 5.20) x10-4	0.55 ± 0.63
NR5161	∆yhdP ∆tamB	0.70 ± 0.52	≤10-6	≤10-6	≤10-6	≤10-6
NR6545	∆yhdP ∆tamB ∆pldA	0.40 ± 0.52	≤10-6	≤10-6	≤10-6	≤10-6
NR6831	∆yhdP ∆tamB ∆mlaA	0.37 ± 0.55	≤10-6	≤10-6	≤10-6	≤10-6
NR6874	∆yhdP ∆tamB ∆mlaA ∆pldA	3.40 ± 5.72	≤10-6	≤10-6	≤10-6	≤10-6
NR6875	∆yhdP ∆tamB ∆mlaA ∆pldA	3.70 ± 5.47	≤10-6	≤10-6	≤10-6	≤10-6
aThe quality of the barrier function of the outer membrane was assessed by growing all strains in the presence of various antibiotics and bile salts, and comparing their growth to that of the wild-type strain in the absence of these compounds (see Materials and Methods for details). Data represent the average and standard deviation of three biological replicates. If not shown, standard deviation …

## Sheet: Table S1D
Table S1D. The loss of ECA suppresses the ∆yhdP single mutant but not the ∆tamB and ∆yhdP ∆tamB mutants
		Efficiency of plating compared to WT in LB
Strain	Genotype	LB	Mac	Bac100	Em25	Van75
MG1655	Wild type	1	1	1	1	0.1
NR5637	∆wecA	1	1	1	1	1
NR3182	∆yhdP	1	1	1	1	10-5
NR5851	∆yhdP ∆wecA	1	1	1	1	1
NR3183	∆tamB	1	1	1	1	(5.50 ± 6.36) x 10-3
NR5852	∆tamB ∆wecA	1	1	1	0.1	10-3
NR5161	∆tamB ∆yhdP	1	<10-5	<10-5	<10-5	<10-5
NR5638	∆tamB ∆yhdP ∆wecA	0.01	<10-5	<10-5	<10-5	<10-5
aThe quality of the barrier function of the outer membrane was assessed by growing all strains in the presence of various antibiotics and bile salts, and comparing their growth to that of the wild-type strain in the absence of these compounds (see Materials and Methods for details). Data represent the average and standard deviation of three biological replicates. If not shown, standard deviation …
