# Supplementary material for: YhdP, TamB, and YdbH Are Redundant but Essential for Growth and Lipid Homeostasis of the Gram-Negative Outer Membrane
Source: mBio. 2021 Nov 16;12(6):e02714-21. doi: 10.1128/mBio.02714-21 (PMC8593681; doi:10.1128/mBio.02714-21)
Supplement: TABLE S3 [file mbio.02714-21-st003.xlsx]

## Sheet: Table S3A
Table S3A. Strains used in this study
Strain	Genotype	Source
MG1655	Wild type	(1)
NR3182	∆yhdP::frt	This study
NR3183	∆tamB::frt	This study
NR3184	∆asmA::frt	This study
NR3191	∆yhdP::frt ∆asmA::kan	This study
NR3193	∆tamB::frt ∆asmA::kan	This study
NR3194	∆yhdP::frt ∆tamA::kan	This study
NR3196	∆tamA::kan	This study
NR4337	∆mlaA::frt	This study
NR4339	∆pldA::frt	This study
NR4377	∆mlaA::frt ∆pldA::frt	This study
NR5158	∆yicH::frt	This study
NR5159	∆yhjG::frt	This study
NR5160	∆ydbH::frt	This study
NR5161	∆yhdP::frt ∆tamB::frt	This study
NR5166	∆yicH::frt ∆yhdP::kan	This study
NR5167	∆yicH::frt ∆tamB::kan	This study
NR5168	∆yhjG::frt ∆asmA::kan	This study
NR5169	∆yhjG::frt ∆yhdP::kan	This study
NR5171	∆yhjG::frt ∆tamB::kan	This study
NR5172	∆ydbH::frt ∆yhdP::kan	This study
NR5173	∆ydbH::frt ∆yicH::kan	This study
NR5174	∆ydbH::frt ∆tamB::kan	This study
NR5200	∆tamB::frt ∆yhdP::frt ∆rcsB::kan	This study
NR5202	∆rcsB::kan	This study
NR5204	tet2-3 ∆tamB::frt ∆yhdP::frt ydbH(T303I)	This study
NR5218	∆yicH::frt ∆asmA::kan	This study
NR5219	∆ydbH::frt ∆asmA::kan	This study
NR5221	∆ydbH::frt ∆yhjG::kan	This study
NR5236	∆yhjG::frt ∆yicH::frt	This study
NR5257	tet2-3 ∆tamB::frt ∆yhdP::frt ydbH(G305W)	This study
NR5258	tet2-3 ∆tamB::frt ∆yhdP::frt ydbH(G456V)	This study
NR5261	tet2-3 ∆tamB::frt ∆yhdP::frt ydbH(G308C)	This study
NR5281	∆yhjG::frt ∆yicH::frt ∆ydbH::frt	This study
NR5286	∆yhjG::frt ∆yicH::frt ∆ydbH::frt ∆asmA::frt	This study
NR5287	∆yhjG::frt ∆yicH::frt ∆ydbH::frt ∆tamB::frt	This study
NR5288	∆yhjG::frt ∆yicH::frt ∆ydbH::frt ∆yhdP::frt	This study
NR5294	∆yhjG::frt ∆yicH::frt ∆ydbH::frt ∆asmA::frt ∆yhdP::kan	This study
NR5295	∆yhjG::frt ∆yicH::frt ∆ydbH::frt ∆asmA::frt ∆tamB::kan	This study
NR5637	∆wecA::kan	This study
NR5638	∆tamB::frt ∆yhdP::frt ∆wecA::kan	This study
NR5839	∆tamB::frt yhdPΩ-1::bla araC PBAD	This study
NR5850	∆yhjG::frt ∆yicH::frt ∆ydbH::frt ∆asmA::frt ∆tamB::kan yhdPΩ-1::bla araC PBAD)	This study
NR5851	∆yhdP::frt ∆wecA::kan	This study
NR5852	∆tamB::frt ∆wecA::kan	This study
NR5921	∆tamB::frt ∆ydbH::kan tet2-3 yhdPΩ-1::bla araC PBAD	This study
NR6257	∆lacZYA:: frt λRS45 φ (PrpoH3'-lacZ+)	This study
NR6274	∆tamB::frt ∆lacZYA::frt λRS45 φ (PrpoH3'-lacZ+)	This study
NR6275	∆yhdP::frt ∆lacZYA::frt λRS45 φ (PrpoH3'-lacZ+)	This study
NR6281	∆yhdP::kan ∆tamB:frt ∆lacZYA:: frt λRS45 φ (PrpoH3'-lacZ+)	This study
NR6182	∆yhdP::frt ∆tamB::kan ∆lacZYA::frt λRS45 φ (PrpoH3'-lacZ+)	This study
NR6256	∆lacZYA::frt λimm21 φ (PrprA'-lacZ+)	This study
NR6272	∆tamB::frt ∆lacZYA::frt λimm21 φ (PrprA'-lacZ+)	This study
NR6273	∆yhdP::frt ∆lacZYA::frt λimm21 φ (PrprA'-lacZ+)	This study
NR6279	∆yhdP::kan ∆tamB:frt ∆lacZYA::frt λimm21 φ (PrprA'-lacZ+)	This study
NR6280	∆yhdP::frt ∆tamB::kan ∆lacZYA::frt λimm21 φ (PrprA'-lacZ+)	This study
NR6545	∆pldA::kan	This study
NR6546	∆yhdP::frt ∆tamB::frt ∆pldA::kan	This study
NR6658	∆yhdP::frt ∆tamB::frt (pET23/42)	This study
NR6728	∆tamB::frt ∆yhdP::frt ∆wcaJ::kan	This study
NR6729	∆wcaJ::kan	This study
NR6737	∆yhdP::frt ∆wcaJ::kan	This study
NR6741	∆tamB::frt ∆wcaJ::kan	This study
NR6743	∆yhdP::frt ∆tamB::frt (pET23/42YdbH/YnbE/YdbL)	This study
NR6831	∆yhdP::frt ∆tamB::frt ∆mlaA::kan	This study
NR6834	∆tamB::frt ∆ydbH::frt tet2-3 yhdPΩ-1::bla araC PBAD	This study
NR6840	∆tamB::frt ∆ydbH::frt ∆pldA::kan tet2-3 yhdPΩ-1::bla araC PBAD	This study
NR6874	∆yhdP::frt ∆tamB::kan ∆pldA::frt ∆mlaA::frt	This study
NR6875	∆yhdP::kan ∆tamB::frt ∆pldA::frt ∆mlaA::frt	This study
NR7017	∆tamB::frt ∆ydbH::frt ∆pldA::frt tet2-3 yhdPΩ-1::bla araC PBAD	This study
NR7030	∆tamB::frt ∆ydbH::frt ∆pldA::frt ∆mlaA::kan tet2-3 yhdPΩ-1::bla araC PBAD	This study
NR7047	∆yhdP::frt ∆tamA::kan (pET23/42)	This study
NR7048	∆yhdP::frt ∆tamA::kan (pET23/42TamB)	This study
NR7049	∆yhdP::frt ∆tamB::frt (pET23/42TamB)	This study
NR7140	∆tamA::kan ∆ydbH::frt tet2-3 yhdPΩ-1::bla araC PBAD	This study
1. Blattner FR, Plunkett G, 3rd, Bloch CA, Perna NT, Burland V, Riley M, Collado-Vides J, Glasner JD, Rode CK, Mayhew GF, Gregor J, Davis NW, Kirkpatrick HA, Goeden MA, Rose DJ, Mau B, Shao Y. 1997. The complete genome sequence of Escherichia coli K-12. Science 277:1453-62

## Sheet: Table S3B
Table S3B. Primers used in this study
Primer	Sequence (5’ to 3’)
5YhdP_Pbad	ACAGATGCTGGGCCGCCATCCGGCAAAGGGTTTTTGAGTCACATTTTTAGCAGACAAGGAGTGACGGGTATATATGAGTAAACTTGGTCTG
3YhdP_Pbad	GGGCAGCGATCACAACGAGCGCGGCTCCAGTAAGCAGTAAAATCCCCGGCAATCGCCTCACTTTTTATAACCTCCTTAGAGCTCG
TamB_BamHI_FP	GAATGGATCCATGAGTTTATGGAAAAAAATC
TamB_XhoI_RP	GAATCTCGAGCTAAAACTCGAACTGATAGAG
YdbH-YdbL_BamH1_FP	GAATGGATCCATGAGTTTATGGAAAAAAATC
YdbH-YdbL_XhoI_RP	CAATCTCGAGTTAAAATTTTCGCACCCATTTACC
